# Supplementary material for: A Pentavalent Shigella flexneri LPS-Based Vaccine Candidate Is Safe and Immunogenic in Animal Models
Source: Vaccines (Basel). 2023 Feb 3;11(2):345. doi: 10.3390/vaccines11020345 (PMC9966156; doi:10.3390/vaccines11020345)
Supplement: Supplementary file 1 [file vaccines-11-00345-s001.zip]

Archive with 1 entries (1 files):
- vaccines-2131658-supplementary.pdf
